# Supplementary material for: Temporal sequences of brain activity at rest are constrained by white matter structure and modulated by cognitive demands
Source: Commun Biol. 2020 May 22;3:261. doi: 10.1038/s42003-020-0961-x (PMC7244753; doi:10.1038/s42003-020-0961-x)
Supplement: Supplementary file 2 — Supplementary Data [file 42003_2020_961_MOESM2_ESM.zip]

Archive with 46 entries (43 files):
- SourceData_Final/
- SourceData_Final/Fig3d__nbackblocks.RData
- __MACOSX/
- __MACOSX/SourceData_Final/
- __MACOSX/SourceData_Final/._Fig3d__nbackblocks.RData
- SourceData_Final/Fig2a__OveralClusterCentroids_k5ScanCLaus250Z0final.mat
- __MACOSX/SourceData_Final/._Fig2a__OveralClusterCentroids_k5ScanCLaus250Z0final.mat
- SourceData_Final/Fig6g__2backTPAge.RData
- __MACOSX/SourceData_Final/._Fig6g__2backTPAge.RData
- SourceData_Final/.DS_Store
- __MACOSX/SourceData_Final/._.DS_Store
- SourceData_Final/Fig6e__0backTPAge.RData
- __MACOSX/SourceData_Final/._Fig6e__0backTPAge.RData
- SourceData_Final/Fig2b__YeoSystemAlignment_k5.mat
- __MACOSX/SourceData_Final/._Fig2b__YeoSystemAlignment_k5.mat
- SourceData_Final/Fig5b__ControlEnergyMagnitudeVsNulls.mat
- __MACOSX/SourceData_Final/._Fig5b__ControlEnergyMagnitudeVsNulls.mat
- SourceData_Final/Fig5c__WholeBrainControl2Back.RData
- __MACOSX/SourceData_Final/._Fig5c__WholeBrainControl2Back.RData
- SourceData_Final/Fig3b__DwellTime.RData
- __MACOSX/SourceData_Final/._Fig3b__DwellTime.RData
- SourceData_Final/Fig6c__TransitionEnergyAge.RData
- __MACOSX/SourceData_Final/._Fig6c__TransitionEnergyAge.RData
- SourceData_Final/Fig3e__nBackBlockFODprime.RData
- __MACOSX/SourceData_Final/._Fig3e__nBackBlockFODprime.RData
- SourceData_Final/Fig5d__VISControlRest.RData
- __MACOSX/SourceData_Final/._Fig5d__VISControlRest.RData
- SourceData_Final/Fig6h__nbackTPAge.RData
- __MACOSX/SourceData_Final/._Fig6h__nbackTPAge.RData
- SourceData_Final/Fig6f__1backTPAge.RData
- __MACOSX/SourceData_Final/._Fig6f__1backTPAge.RData
- SourceData_Final/Fig4d__TPvs2backDPrime.mat
- __MACOSX/SourceData_Final/._Fig4d__TPvs2backDPrime.mat
- SourceData_Final/Fig4a-c__SourceData.mat
- __MACOSX/SourceData_Final/._Fig4a-c__SourceData.mat
- SourceData_Final/Fig6d__RestTPAge.RData
- __MACOSX/SourceData_Final/._Fig6d__RestTPAge.RData
- SourceData_Final/Fig3a__FractionalOccupancy.RData
- __MACOSX/SourceData_Final/._Fig3a__FractionalOccupancy.RData
- SourceData_Final/Fig3c__RunRate.RData
- __MACOSX/SourceData_Final/._Fig3c__RunRate.RData
- SourceData_Final/Fig5c__WholeBrainControlRest.RData
- __MACOSX/SourceData_Final/._Fig5c__WholeBrainControlRest.RData
- SourceData_Final/Fig5d__VISControl2Back.RData
- __MACOSX/SourceData_Final/._Fig5d__VISControl2Back.RData
- __MACOSX/._SourceData_Final
